# Supplementary material for: Heteroleptic [CrIIIN6] Chromophores as Partners for Lanthanide-Based Light Conversion in d-f Molecular Complexes
Source: Molecules. 2026 Jun 9;31(12):2016. doi: 10.3390/molecules31122016 (PMC13304974; doi:10.3390/molecules31122016)
Supplement: Supplementary file 1 [file molecules-31-02016-s001.zip]

Archive with 1 entries (1 files):
- molecules-4340794-supplementary.pdf
